# Supplementary material for: 3D-Printed Alginate/Pectin-Based Patches Loaded with Olive Leaf Extracts for Wound Healing Applications: Development, Characterization and In Vitro Evaluation of Biological Properties
Source: Pharmaceutics. 2024 Jan 11;16(1):99. doi: 10.3390/pharmaceutics16010099 (PMC10819698; doi:10.3390/pharmaceutics16010099)
Supplement: Supplementary file 1 [file pharmaceutics-16-00099-s001.zip]

Archive with 1 entries (1 files):
- pharmaceutics-2744614-supplementary.pdf
